# Supplementary material for: Future Self-Continuity and Psychological Well-Being in Chinese College Students: The Mediating Role of Meaning in Life and the Moderating Role of Moral Identity
Source: Behav Sci (Basel). 2026 Apr 26;16(5):647. doi: 10.3390/bs16050647 (PMC13203122; doi:10.3390/bs16050647)
Supplement: Supplementary file 1 [file behavsci-16-00647-s001.zip]

Archive with 1 entries (1 files):
- behavsci-4226972-supplementary.pdf
